# Supplementary material for: Bioactive Compounds in Plasma as a Function of Sex and Sweetener Resulting from a Maqui-Lemon Beverage Consumption Using Statistical and Machine Learning Techniques
Source: Int J Mol Sci. 2023 Jan 21;24(3):2140. doi: 10.3390/ijms24032140 (PMC9917032; doi:10.3390/ijms24032140)
Supplement: Supplementary file 1 [file ijms-24-02140-s001.zip]

Archive with 1 entries (1 files):
- ijms-2094841-supplementary.pdf
